# Supplementary material for: Incidence of acute kidney injury after noncardiac surgery in patients receiving intraoperative dexmedetomidine: a retrospective study
Source: BJA Open. 2023 Apr 9;6:100136. doi: 10.1016/j.bjao.2023.100136 (PMC10430864; doi:10.1016/j.bjao.2023.100136)
Supplement: Multimedia component 1 [file mmc1.xlsx]

## Sheet: Sheet1
ICD 10 Coding
F43.22	G96.00, G97.82	I30.8	I82.619	I70.209	N83.299	C70.0
R33.9	K94.00	I46.8	D68.311	S32.009A	E11.10	H35.81
R79.89	T81.43XA	E02	J43.9	K31.7	Q79.60	Z91.19
R52	K83.2	K51.90	K14.0	G90.50	G89.21	I35.8
N65.0	G91.1	M25.651	G45.9	A53.9	H49.02	R97.21
Z90.13	I61.4	K26.5	C76.0	A54.9	S04.32XA	O14.90
E86.0	R93.89	K26.9	C92.Z0	K02.9	C77.9, C80.1	H18.469
R19.7, R11.2	T81.49XA	Z72.820	T88.4XXA	M12.9	J38.01	D03.62
R19.7	B96.5, N39.0	M79.10	C19	H18.603	C48.0	R45.4
K59.01	K74.69	F19.94	C79.9	Z85.828	E72.11
Z71.3	J20.8	R89.5	C75.0	B95.1	I86.1
R11.2	E83.39	S51.802A	M15.9	C77.4	K57.31
Z98.890, R11.2	N18.3	K92.89	Z01.810	E27.1	M72.6
E83.42	J96.02	F43.20	C08.0	K74.60, B19.10	T30.0
E87.6	N19	R57.9	C77.0	C43.71	S72.009B
R50.9	F12.90	R16.1	C77.1	C25.8	C50.911, C50.912
R39.11	R13.13	I44.4	K57.50	M15.0	C7A.020
T85.598A	M21.372	E78.00	L40.51	D18.03	L90.0
K68.11	R29.3	I97.3	H81.03	F33.41	R41.844
T81.89XA	M79.18	F80.1	M32.9	T33.90XA	Z97.2
Z01.818	G93.9	L89.891	C62.90	N60.11, N60.12	C44.42
E23.6	I50.32	G11.9	C92.00	I45.9	D11.0
G89.18	J80	R31.29	F42	M26.659	A06.4
R53.1	R56.9	D68.32	K92.9	R01.0	K22.5
R41.82	K59.2	S30.1XXA	N50.9	E11.42	S02.2XXA
R21	M25.612	I82.421	C18.2	Q25.1	Z84.89
Z90.49, Z90.410	M62.512	L89.522	C80.1, C78.7	D35.01	G51.9
N39.0	G52.9	R07.9	Z87.39	I82.449	M41.82
M47.816	I62.9	Z89.239	C41.9	H90.5	C50.512
M25.569	R04.89	D39.10	Q78.6	N30.91	D73.5
M46.1	Y95, J15.9	I16.0	C43.59	E29.1	C50.012
E89.6	B18.1	Z96.612	C75.8	K29.60	C43.52
E87.2	Z86.69	L30.9	E27.9	N89.0	Q75.2
I26.99	K04.7	A41.52	V89.2XXA	O92.29	D56.0
J69.0	K80.20	F33.0	I97.130	C44.611	S86.019A
J96.01	Z98.84	N80.3	B19.9	Z86.61	S92.901B
T38.0X5A	I47.2	B35.4	C91.11	O87.1	K80.70
T78.1XXA	B96.89, N76.0	T81.19XA	D51.0	D44.11	D07.39
Z79.52	H40.9	I48.3	C91.10	G57.60	S62.101A
I82.453	R54	R07.2	K62.7	C56.1	I83.92
Z76.89	F17.200	J38.4	M25.579	I82.441	D24.1
R53.0	F17.290	G89.12	E23.7	R09.82	N87.0
R26.89	K91.2	C56.9	I52	D07.1	K80.10
E03.9	R22.0	E86.1	K90.9	K63.89	I95.0
M84.421D	M85.80	Z89.512	Z97.5	C45.9	R23.3
E44.0	E11.22	R17	C24.0	D3A.010	S22.000A
Z90.81	N18.30	R74.01	C22.9	D13.7	B95.8, L08.89
Z96.642	N35.9	D50.8	C78.01	N39.46	H40.20X0
T84.53XA	L23.9	K86.2, K86.3	I73.00	T79.A0XA	C49.22
Z79.01	I48.92, I48.91	L89.211	C7A.090	H50.10	Z68.35
R04.0	R29.90	M21.822	C43.51	C64.2	N83.291
F43.23	K81.0	K65.1, T81.40XA	C78.89	R47.89	M45.9
E87.1	K81.9	A41.59	H33.21	C41.0	G25.79
K56.7	K31.5	T80.89XA	I65.29	T83.192A	K55.039
E11.65	W19.XXXA	T88.8XXA	N81.4	D13.4	N18.9, E11.22
D62	R10.32	L89.151	K52.89	E05.90	Z87.828
I95.89	A49.02	J93.12	L50.2	I82.599	K74.1
E11.9	N39.498, R15.9	J98.2	M89.9	G80.9	M35.9
E66.9	H90.41	L89.310	J45.42	J12.2	L05.91
I10	Z68.41	L03.319	N28.81	T75.4XXA	A59.01
Z86.711	M10.9	N93.9	I77.3	B33.23	I82.422
E20.9	L29.9	M79.606	D47.2	C91.00	D80.2
K21.9	L08.9	L89.122	J01.00	E88.81, E13.69	I70.0
R85.81	E89.0	L89.141	M35.3	F17.210	L30.4
K37	R63.1	R44.3	I71.4	C49.20	L65.9
R19.00	N76.2	E78.1	M67.40	E11.3599	N85.2
Z79.4	G81.01	R93.5	Z85.3	N18.30, E11.22	I77.0
M21.969	G56.91	R22.32	D09.19	M31.6	N18.6
Z92.3	M43.6	G82.50	I48.20	J99, E85.4	T07.XXXA
M79.89	H92.01	M62.3	C79.00	C7A.012	Z92.89
E87.5	L90.5	Z89.619	N61.0	C25.3	S37.009A
F43.0	M54.2, R51.9	R00.2	Z77.29	N30.10	G57.61
F43.29	Z90.11	I82.C19	D49.6	C74.90	M51.16
K75.0	Z63.0	L89.812	M75.01	L52	M76.61, M76.62
R50.82	L89.91	Z68.42	L57.0	C79.70	L03.213
Z79.891	E66.9, E11.69	M95.3	C44.310	N25.81	D30.3
M99.06	E86.9	S68.112A	N41.9	Y84.2, K11.7	K82.8
R26.9	L02.828	M25.641	O13.9	M25.542	N35.919
Z74.1	R10.84	D69.9	M41.9	H93.291	S32.9XXA
D72.829	I21.4	N32.89	C91.90	M26.609	M75.100
R58	R62.7	Z86.19	Z99.2, N17.9	K02.62	C34.91
R74.8	R13.12	Y84.2, K12.33	M93.1	G56.01	H35.341
D63.0	B96.20	S14.3XXA	O03.9	K29.00	R89.1
Z71.9	K51.30	K63.5	L71.9	K29.80	D48.4
M25.611	A41.50	N92.0	C51.9	M48.05	L92.0
M25.621	R60.0	Z31.84	O00.90	S46.219A	S42.409A
M25.631	L40.9	F40.298	R87.619	E31.20	R92.2
S52.501B	I97.2	G91.0	R87.620	C34.11	J34.9
M25.561	B15.9	H53.143	R87.629	S06.0X0A	E30.0
M25.661	K22.70	Z88.8	Q61.5	Z68.33	D00.01
M62.50	G47.30	G25.3	C79.31	D24.2	C52
N17.9	R25.2	G81.91	C55	Z87.74	K82.9
Z89.612	K60.1	H54.8	C76.50	Z84.81	Z87.59
N40.1	K62.89, K62.5	R35.0	C76.1	C83.80	K85.90, K91.89
R33.8, N99.89	S72.025D	R83.6	C54.1	J68.4	R41.81
R39.14	S72.002D	F10.20	N48.6	Z68.32	M84.561D
R33.8	M54.6	Z96.41	M81.8	S06.5X0A	C49.A9
R35.1	I25.2	Z46.81	S32.2XXA	G47.62	E01.8
M48.061	K62.5	Z68.26	E32.9	D58.2	M46.90
E03.8	D80.1	R49.0	D36.10	N90.3	C72.9
E27.40	L03.314	F17.211	D21.0	S42.009A	Z31.83
D69.59	M54.2	K65.0	S34.109A	Z87.820	L68.0
I95.9	G58.8	N13.9	A63.0	M71.9	T88.3XXA
E80.6	M79.601	M95.5	Z87.09	C32.9	S83.202A
R00.0	G00.8	D86.0	C25.0	I65.23	T88.53XA
R10.9	G96.00	A04.1	C50.929	H35.30	F31.5
N94.89	R50.81, D70.8	R29.6	K74.60	K46.9	R82.994
Z93.2	N17.8	M21.852	D57.1	S92.009A	S43.60XA
M21.961	Z79.02	J30.89	Z20.1	A80.9	J34.2
D86.9	B00.1	H54.3	Z98.62	H53.129	J33.8
E16.2	D75.838	K08.3	C78.02	D23.9	T83.192D
E83.51	I82.C11	Z89.201	G90.9	Q85.02	C01
D63.8	J18.1	D63.1	G52.7	G83.89	Z85.810
D69.6	A04.72	K66.1	M46.22	T14.8XXA, G97.81	Z85.819
G47.33	Z91.81	L89.321	E75.5	K60.0	F95.2
I24.9	T84.021A	H61.21	H33.20	R23.9	A80.4
I27.20	G82.20	H90.71	H30.90	E08.8	S16.1XXA
I35.0	I51.7	F12.20	H15.009	S89.90XA	S80.11XA
I42.0	F33.1	K25.3	I21.9	M35.2	Q96.9
I46.9	R25.3	Z72.89	L03.211	M06.4	M53.82
R00.1	S09.93XA	M79.7	G44.209	C7A.00	Q89.9
I50.41	N65.1	Z68.39	D16.9	B02.29	R94.4
J18.9	I62.00	H90.A32	C67.9	G25.0	A49.8
R79.1	I69.920	R23.8	D68.51	Q89.3	E11.3553
R65.20	R26.81	G60.9	I35.1	R10.13	C78.4, C24.1
Z65.8	I81	R82.90	T50.905A, E03.2	L81.3, Q85.01	M93.90
K59.09	N13.30	J84.10	N87.9	M97.02XA	E13.9
M54.12	Z87.19	R04.0, J95.831	H53.009	J02.0	A02.9
M79.622	K44.9	L02.212, L03.312	H55.00	J20.9	Q76.0
R40.0	E13.10	I49.5	Q43.1	I63.50	D39.0
R94.6	B37.0	E06.3	Z98.818	H93.13	A09
Z00.6	H04.123	R19.03	D05.10	M77.10	E88.81, E11.69
E43	G51.0	L02.211, L03.311	J40	C95.00	C44.510
M47.12	N13.9, N17.9	M79.642	K35.33	G61.0	H70.90
R73.9	K94.19	R27.9	D48.9	D43.3	I25.42
Z51.81	L03.311	M25.622	K62.1	D56.3	B45.0
E78.5	T86.12	K31.9	Z79.4, E11.9	I25.84	M15.4
E83.52	Z87.81	G06.1	M65.30	B96.81, K29.70	I50.31
G89.3	I95.1	Z90.410	T46.6X5A	Z68.36	C83.50
I82.509	W01.0XXA	Z79.51	C80.0	N64.52	M46.20
M79.651	D75.89, I97.89	G93.2	K25.9	M06.1	R59.9
Z95.828	Z86.32	L89.210	D13.6	C7A.011	R97.1
Z78.9	F14.11	E87.70	D45	M21.40	D36.7
F41.0	Z13.29	Z51.5	Z87.898	E27.2	C40.01
Z96.619	M54.5	G47.9	T75.3XXA	C30.0	Z68.43
M21.952	M62.830	I77.77	T14.8	O80	C74.01
D64.9	E87.3	I77.9	D89.813	Z34.90	K43.5
K76.89	J18.0	Z86.59	D23.22	H34.232	C75.1
R57.1	J81.0, E87.70	R34	M70.61	H60.543	M75.02
N17.0	E83.81	K83.3, K91.89	M70.62	D49.89	Z96.21
J90	I34.1	N80.9	M77.9	S09.90XA	C03.9
J95.821	E21.1	B49	Q24.8	C77.9	Z83.2
D84.9	H53.2	E89.41	F40.240	C91.10, C91.30	M34.9, K74.3
R09.89	R65.21	E10.649	Q82.0	I08.0	I21.3
Z93.3	M25.519	L53.9	Z85.038	I35.2	G80.8
Z93.6	M25.60	M21.862	Z86.011	D13.2	C7B.04
N17.9, E86.1	M62.9	N39.45	Z87.442	D12.8	Q21.0
M62.59	Z97.8	Z95.810	D33.4	K22.9	S49.90XA
R07.81	N13.1	R29.810	C81.90	K31.4	N60.21
Z74.09	N13.5	M21.941	E11.311	Q36.9	T78.8XXA
M54.9	K92.89, K91.89	G06.2	I85.00	E22.0	L91.8
G54.6	L89.90	N64.89	K76.6	E22.1	C44.391
E78.2	B99.9, L02.211	T17.908A	I42.9	I77.810	H53.40
I25.9	K14.8	L89.133	I74.5	D75.81	H53.9
M79.621	N95.1	S31.40XA	I77.1	F02.80, G30.9	Q27.31
Z96.641	R25.1	M54.17	C34.12	Z92.29	G12.21
F41.8	M10.369	N13.9, N17.8	M50.30	S42.241A	C32.0
E89.2	B37.2	F40.9	Z15.02	Z93.0	S82.009A
L02.91	Z52.4	L25.9	E24.0	Q61.00	S42.90XB
M95.8	Z96.652	F31.9	D48.0	G47.419	D47.9
T14.90XA	R05.1	L89.110	D49.59	K57.10	Q67.6
Z86.73	D70.8	F32.1	C78.00	S62.153A	N44.2
R29.898	K12.31	D69.1	F10.11	G57.62	S62.91XA
M62.511	K40.90	I87.2	K42.0	E80.1	C41.2
Z96.611	Z79.899	J98.4	T83.69XA	G45.4	S24.114A
M62.81	R97.20	Z30.432	N39.3	I31.8	Z80.8
R68.89	F33.9	G96.08	H91.92	R93.1	Z95.1
K65.1	F43.12	F34.1	D3A.00	Q55.29	L43.8
G43.909	L28.2	M62.838	Z95.2	B27.90	I74.9
I49.9	N52.9	R16.0	G70.00	Q24.5	D80.9
I34.0	N40.1, N13.8	I60.2	M33.20	N18.4	C44.81
H81.10	K65.9	N99.0	N63	H18.609	C43.60
R19.5	Z73.89	G64	I45.10	S52.392D	M26.69
B37.81	L89.311	M54.31	B16.9	Z87.11	D23.5
E46	R68.2	S27.899A	B18.2, K74.60	R87.613	Z99.2, N18.6, E10.22
D50.0	K56.0	F32.0	B19.20	C18.3	M62.561
G62.9	D68.0	M25.671	K22.710	R47.9	B00.2
L03.129	D68.4	H49.21	N95.0	H53.139	F60.5
R13.10	K05.6	H49.22	M02.30	C57.01	D24.9
Z87.891	M13.859	N76.0	C7A.8	K22.2, K91.89	I82.811
T81.42XA	E16.0	M51.36	C02.9	C43.70	F32.2
T14.8XXA	R58, T81.89XA	I45.81	Q21.1	I77.6	O99.280
T81.40XA	R14.0	S35.406A	N19, N99.0	N88.8, N72	M65.351
S37.13XA	L98.9	K81.1	C49.5	C09.9	Z98.41
I48.91	G93.6	M75.91	C74.00	H91.10	C88.4
T81.31XA	I48.92	L89.140	N60.11	K90.3	D03.30
K63.2	I62.1	B19.10	N95.2	N39.490	C74.92
I89.0	J02.9	T78.49XA	M86.9	Z86.11	D13.5
R26.2	L89.153	R76.0	M15.1	D38.1	M33.13
M21.951	L89.511	A39.1	C40.91	Z77.123	C96.A
J91.0	L89.521	D68.8	K21.00	D37.8	C44.111
J98.11	R94.31	Z72.0	C51.2	Z94.83	G43.829
R53.83	G40.89	G00.9	C44.99	S72.009A	H35.52
R06.00	S81.802A	K29.70	M23.612	L81.2, Q85.01	C11.9
K83.09	G81.14	N18.30, I12.9	C50.911	C82.90	E07.89
K86.89	D49.7	G54.7	I42.8	I82.601	R06.2
R10.2	O99.419	S31.109A	G40.909	K90.41	F19.10
M54.51	H26.9	A60.9	M85.50	Z90.09	Z37.9, O82
M79.604	K90.0	G89.3, C80.1	C16.3	O14.20	I45.4
M89.8X9	N81.6	M21.212	D48.7	N52.31	N75.1
K64.4	G47.09	N20.0	L93.0	R16.2	J33.9, J32.9
M79.605	M25.50	N20.1	Z12.5	D69.3	R48.0
R26.89, R27.9	M43.26	S92.403A	D13.1	C49.A2	M75.91, M75.92
N25.89	Z71.82	Z95.5	T41.45XA	S06.9X0A	G25.2
G81.90	G63	I15.8	M84.422A	K06.0	E11.21
K59.00	R61	L89.313	Z85.43	C90.30	C00.9
R51.9	N92.6	K13.70	Z99.2	B39.9	H31.009
R39.15	B96.81	M99.84	H91.91	K58.8	D73.9
I47.1	A31.9	R10.30	G45.8	Q79.3	D76.3
Z92.21	L24.A9	G50.0	C49.A3	Z78.0	I72.8
Z96.651	M53.2X9	L89.896	C34.32	D32.1	Z85.47
E44.1	F90.9	L03.115	C18.4	M96.1	K62.3
E87.8	N82.0	H49.20	D70.2, T50.905A	Q71.30	J70.0
K30	R14.1	L89.120	O24.419	M48.07	K52.1
G57.11	R18.0	E88.81	Q78.1	I74.11	M99.9
R60.1	K20.90	N10	N42.9	H49.40	M06.379
L03.116	K92.0	N89.9	D17.22	C48.8	M71.359
L03.90	Z45.82	R87.9	D35.2	I31.9	I21.A1
Z48.89	R32	S37.10XA	Z85.40	K29.50	R43.2
R11.10	D06.9	N64.4	J45.990	I65.09	C51.8
I89.8	J06.9	Z01.812	A37.90	M35.1	H10.10
G93.41	R10.11	E09.9	Q85.01	N88.2	I89.0, I87.9
R57.8	G93.40	E11.649	H50.9	C78.01, C78.02	I89.0, E66.9
A41.9	K72.90	K42.9	M48.02	M79.604, M79.605	D36.13
Q65.89	K43.2	R91.1	G89.29, M54.2	G83.9	G60.0
J81.1	I82.B19	L23.1	C50.211	K80.50	M14.679
N40.0	Z91.89	I26.94	D33.3	D27.9	E06.4
J45.909	P77.2	I82.431	D33.1	K20.0	E53.1
N85.00	M21.379	I82.290	R76.11	K85.10	D61.9
E66.01	Z12.11	I82.90, D75.82	R43.0	C7A.025	D75.9
D72.810	F32.5	G40.901	C78.2	F79	Q82.8
Z90.3	H10.509	I82.413	D35.00	S39.92XA	D14.0
S82.264D	E10.9	I82.621	D35.1	C49.4	N26.1
M79.652	L89.610	I82.622	I20.9	H90.3	E24.9, D49.7
R48.2	L89.810	J15.1	C82.98	F52.32	E28.1
G95.20	Z80.3	L02.214, L03.314	S42.309A	N85.8	D24.1, D24.2
M53.2X5	T81.9XXS	N31.2	M99.51	F40.231	C49.6
Z76.89, M81.0	E21.3	M43.9	B59	C16.2	R39.191
Z86.2	D61.810	K70.30	E87.6, D49.9	M54.40	A75.9
K31.1	E66.3	K76.9, K74.60	C44.520	A52.16	D17.5
K91.1	E66.09	K74.02	D32.0	Z85.048	S52.126B
Z90.5	J45.20	R41.3	S46.009A	C50.612	G25.89
K91.30	M35.00	I82.890	A87.9	G40.109	N04.9
D63.0, C80.1	M99.83	Q32.1	B02.30	Z90.02	C79.52
Z90.721	R62.51	F11.20	C49.A0	F84.0	D50.1
Z79.890	R22.30	Z68.31	C44.709	M17.5	Q39.4
Z80.41	K62.89	R89.8	C77.5	R76.8	G99.2, D36.9
Z13.820	J68.3	F03.90	D48.1	Z85.46	H20.9
D70.9	R25.9	H47.099	C69.90	M47.22	A38.9
D72.10	Z51.89	M21.929	Z68.38	Z53.1	S69.90XA
N80.1	N32.1	Z99.81	C10.9	C50.212	B60.10
G47.00	R39.0, N32.89	N18.2	C41.4	I71.9	G61.81
M79.81	K03.9	E07.81	D81.1	K05.30	N36.1
H90.42	K31.84	G81.11	A15.9	K08.429	Z86.001
D72.828	N84.0	I24.8	D18.00	C25.1	H57.10
G96.198	G95.19	K56.41	M54.30	D49.519	F90.8
M25.559	I31.3	K59.04	Z83.3	I60.7	H53.47
E10.65	B02.9	I63.9	N32.81	D44.0	C57.4
E89.1	M25.672	F14.90	C07	V49.40XA	M65.311
R77.8	K52.9	D63.0, D49.9	E78.01	C53.8	I77.2
R09.02	M84.429A	I82.611	Y93.A9	M13.861	D57.40
I82.402	E83.9, N18.9	R59.0	H35.729	C18.5	E73.9
M79.2	I82.401	R19.07	L50.8	I25.5	D39.11
M79.631	K11.7	K82.3	M72.2	M54.10	M05.20
K81.2	Z08	Z63.4	L94.0	C43.72	N15.1
N25.9, R79.89	T81.30XS	Z28.3	G05.3, D49.9	D56.9	Z16.35
T81.41XA	R55, I95.1	Z90.411	Z22.7	R87.810	N18.4, E11.22
J93.9	G56.31	L89.45	J11.00	C83.39	Q61.9
G96.89	G56.30	L05.01	Q90.9	I88.0	Z90.722
D68.69	K76.0	R78.6	D17.39	C44.529	I72.0
E23.2	R73.02	R41.9	F19.982	C44.41	D47.1
E27.49	I87.399	I25.810	N90.4	C44.329	G56.02
R11.0	D75.1	E89.3	Z79.810	C67.7	I05.0
M95.2	Z96.629	K58.1	Z86.000	I44.30	S88.922A
M25.551	G57.20	Q52.3	Q04.8	K80.31	Z90.2
R41.0	S31.41XA	R79.81	Q85.8	G37.3	Q60.0
M21.371	T84.59XA	L89.816	S05.00XA	N04.1	N28.82
Z43.2	J94.8	Z90.711	Z12.79	Q23.1	M26.629
E55.9	S27.818A	R09.2	G93.89	C24.1	Q81.9
K58.9	E68	I97.121	L12.0	D69.59, T50.905A	O43.899
F43.21	T81.4	J15.6	Z85.840	F95.9	K35.32
G83.10	G40.309	Z39.1	R59.1	F51.4	K60.3, K60.2
D47.3	I96	N99.89	D37.3	Z97.3	H05.119
E88.09	E16.8	E46, E88.09	J32.8	C43.62	H35.379
S37.20XA	G47.10	M48.00	M16.11	M16.9	I82.812
K66.8	M79.662	F11.90	R41.840	M13.869	C64.1, C64.2
N82.9	E04.1	Z95.9	K63.9	C50.021	M16.0
L98.8	G82.52	G83.4	K13.21	C92.10	C44.211
F41.9	Z31.5	F10.231	M10.09	M47.9	C93.10
M25.552	H93.19	I50.23	C22.1	M43.10	K58.0
R63.0	M79.609	B37.3	C77.2	C78.5	D59.5
Z51.12	K85.80	G96.09	C83.30	S92.309A	D05.90
Z89.519	K86.1	B99.9, R50.9	K61.1	B96.81, K25.9	M54.32
F41.1	S61.401A	G57.21	I69.30	D37.1	N48.1
J94.0	G40.409	I73.89	Q61.2	J95.811	F32.89
Z20.822	K08.409	L89.136	C23	L72.3	G72.9
G95.29	Z03.89	Z96.659	J61	M21.619	N43.40
Z86.718	K57.20	N94.10	R05.8	Q07.00	J34.89
F10.21	K57.92	R41.89	Z85.89	Z22.321	L21.9
F13.10	D65	G83.11	N83.10	C67.8	R19.04
M54.14	G93.1	Z87.448	Z86.74	N85.9	D23.30
M84.48XA	I31.4	D12.6	D49.0	M53.3	G47.19
R13.19	Z18.9, I51.89	Z31.62	K57.32	M46.92	E26.09
R91.8	J98.51	K83.8, K91.89	N20.2	D16.6	Z53.9
T81.30XA	R57.0	F06.31	Z21	D33.2	H81.01
R19.09	R06.89	D68.59	H33.009	Q85.9	Z83.71
R93.3	T18.2XXA	D68.62	C48.2	S52.90XA	F11.10
G89.29	Z98.1	Z98.2	Z90.79, Z90.722, Z90.710	S82.209A	M25.20
E78.0	E08.65	L89.126	J44.0	Z79.82	F30.8
E22.2	L89.322	I72.3	D03.59	L40.50	Z77.028
N28.9	M21.921	S35.512A	B20	L72.9	N80.0
R78.81	D50.9	E66.8	J44.1	R22.2	D89.40
T83.23XA	E08.69, K86.9	J93.83	F17.201	E27.5	C50.121
R05	R92.8	T85.9XXA	G20	E31.22	N83.292
U07.1	I51.9	R13.11	K60.3	I15.2	D03.61
K56.609	K20.9	M48.54XA	B02.39	M93.003	M18.9
N31.9	K22.2	M53.80	S72.90XA	E80.4	G56.22
S74.8X9A	L89.620	Z80.9	K22.0	S83.249A	Z83.42
R39.198	J32.9	Z80.0	H35.62	G93.0	K82.4
E87.0	R05.3	K56.600	S42.212A	C05.9	Z77.098
D64.89	G31.84	D47.Z2	C34.31	Z92.0	Q67.5
F33.42	B96.4, N39.0	Z89.9	Z18.10	Z87.42	I82.4Z1
I30.9	T84.498A	M84.451A	Z86.16	M41.80	S22.20XA
J18.8	G95.11	N94.6	M75.52	N92.1	S92.909A
R45.1	S41.001A	Z68.29	J38.00	D03.70	F43.25
R19.8	Q04.3	I82.442	K80.71	K12.1	O02.0
R03.0	Q04.6	K83.8	P08.1	C65.1	B27.00
Z90.12	L89.890	H02.402	C85.80	T83.512A	N48.30
E26.9	N50.89	M60.9	C79.2	I82.429	Z77.012
Z96.0	K64.8	R89.0	Q85.03	D49.2	E10.21
E28.2	R39.89	I82.4Z3	M25.522	O14.00	R85.5
D70.1	R23.2	R33.9, G83.4	D36.12	Z17.1	D83.9
R73.03	T81.4XXA	R04.2	N97.9	Z77.9	H15.103
I49.8	I26.09	E83.119	Z42.1	C56.1, C56.2	C43.61
I82.629	I61.9	H16.429	G57.00	Z77.22	C40.22
I82.439	R79.9	M48.062	Q99.9	K80.19	T85.690A
R22.40	Z86.39	N32.2	C79.60	E28.319	O24.319
D68.9	Z86.79	S37.29XA	J17	E72.09	M75.80
J96.00	H16.212	K44.9, K21.9	C84.09	I82.4Z2	M40.209
I82.90	N30.90	R03.1	I67.1	R87.610	A31.8
Z86.010	M54.16	N28.89, R57.9	A49.1	M51.34	A69.20
S37.23XA	G30.9	C26.9	H35.349	A28.1	D13.30
K56.51	J30.9	D03.9	I82.91	C85.10	Z77.090
T81.9XXA	K75.81	C44.90	L51.1	D61.818	C48.1
Z90.49	K90.49	C73	L43.9	M70.70	C77.0, C73
G63, D49.9	D72.818	C96.6	M72.0	J15.212	R68.82
R27.8	K76.9	I35.9	M79.673	Z94.2	N94.819
F32.9	M53.2X1	M51.9	S92.919A	D57.3	N94.2
D72.819	M47.812	Z68.34	S39.012A	M75.122	E85.4
Z74.01	A41.51	C63.9	S74.00XA	C75.9	G91.2
R53.0, C80.1	E63.9	D04.9	S84.00XA	S62.125A	Q21.9
M04.1	F06.8	C44.91	Z33.1	S82.001A	K63.3
R50.81	F40.232	C85.90	J09.X2	M77.30	H18.899
R07.1	G72.81	C4A.4	M62.10	C57.00	L73.2
T85.528A	I50.9	H51.8	C16.0	C34.30	Q37.3
Z32.00	I82.623	N20.9	Z98.51	C44.319	J95.831
N73.9	I99.8	C80.1	C56.2	D69.0	Z68.30
L02.415	K72.00	K21.0	C17.0	Z51.0	Z94.1
I51.81	L89.520	C50.912	Z87.412	I50.22	K60.4
J86.0	G47.20	C7B.02	C50.812	D44.4	M32.14
K22.82, K91.89	F06.4	E34.0	H34.8190	D55.0	I49.3, R94.31
K92.1	L89.150	I36.9	H54.62	C65.9	N83.9
Z71.89	B99.9	I51.89	D68.2	E03.2	F44.5
N18.9	N18.9, N17.9	Z68.37	C40.20	M66.829	L60.8
B37.81, B37.0	Z23	C49.9	C44.311	S83.519A	F51.3
I82.529	S37.899A	C61	K09.8	B95.62, R78.81	M19.049
N12	R33.8, N40.1	M48.50XA	C61, C79.9	B95.61	Z45.2
N28.89	M62.89	Z92.240	Z22.51	D68.52	L02.419
R31.9	N83.202	C50.919	Z85.51	F53.0	E72.12
R74.02, R74.01	N83.512	H81.09	C25.2	B67.8	G99.0
R65.10	S05.01XA	I38	I71.2	D05.92	N41.1
R55	I87.1	C64.9	C21.0	J17, J98.09	I63.89
I95.2	Z89.511	Z85.528	N39.41	D43.1	F29
K86.2	R20.0	Z99.11	B01.9	R49.9	S83.196A
F43.10	G89.28	N63.0	C83.38	J38.5	N32.9
I82.499	L89.892	C71.9	I82.702	J12.9	C75.5
B96.20, N39.0	H53.8	F52.21	I80.8	M84.451D	K51.318
M21.962	R12	R06.83	W55.81XA	C82.60	I25.83
I26.93	Z40.09	B18.2	M75.102	S82.90XD	E04.9, E06.9
G62.0	Z93.4	K08.9	M62.82	D47.09	N42.89
E04.2	I49.3	C50.411	I42.7	I25.110	I66.9
T81.32XA	K91.840	C79.81	Z85.830	D37.9	N64.9
F19.11	B95.7, A49.8	C43.9	D75.82	R93.7	K61.0, Z98.890
K64.9	Z48.03	Z87.440	L80	Z68.44	C49.0
J16.8	R63.8	Z17.0	G44.89	C91.41	A04.8
M13.0	R68.81	C44.92	S82.90XA	C40.90	Z14.8
R06.02	I44.7	Z85.820	C74.91	K31.89	M31.19
E79.0	I49.1	D18.09	I15.9	K08.494	Z82.0
R94.2	Z99.2, N18.6	K75.9	B35.3	Z85.9	Z85.49
M25.511	G46.4	C16.9	D44.7	T82.898A	Z83.49
M25.512	I74.2	K27.9	E11.40	C50.019	M71.20
M25.562	I74.8	R37	N52.1, E11.69	Z85.41	C22.8
M25.561, M25.562	I70.8	I26.92	O24.410	E23.0, D49.7	I83.10
E27.8	R97.8	C18.9	A64	I20.1	Z87.2
Z95.0	M84.453A	Z87.410	C7A.019	E61.1	G57.02
M95.4	M51.26	C08.9	E11.321	T78.3XXA	Q40.0
R63.4	F39	C95.90	S43.006A	Q61.3	K70.2
Z90.710	I96, T86.828	E78.2, E11.69	T31.40	C44.711	D25.1
G35	M87.9	C18.7	C47.9	H34.8112	C49.11
I25.10	M21.80	C18.0	L22	E00.9	G71.11
I73.9	T84.092A	N13.8, N40.1	M50.90	G90.2	I60.9
K83.3	E09.65	K03.6	M84.439A	R63.5	S06.6X0A
N18.32	L89.156	C18.1	E11.319	N60.01	C44.621
Z94.84	J31.0	J42	S62.90XA	K22.10	C83.70
Z15.09	M27.2	C34.80	R62.50	C79.89	Z94.0
R10.31	R41.841	C34.90	C79.71	I83.90	S02.91XA
Z09	G47.01	D59.10	C79.72	C49.21	T85.868A
M54.9, G89.29	T66.XXXA	C25.4	I82.432	M77.32	C85.98
R07.89	T83.121A	F20.9	I82.C12	T79.A29A	Z68.28
M25.662	K59.39	R01.1	R46.81	P05.9	Q60.2
Z98.0	M16.12	R53.82	L30.8	D44.12	S42.91XA
N64.59	H05.229	C45.1	C50.811	N18.1	M50.31
L03.119	G89.4	C78.7	C77.3	L20.9	S20.20XA
J98.6	G83.20	D3A.8	C15.5	Q99.2	I36.8
Z15.01	G54.0	D48.60	Z87.01	M17.12	S83.289A
K63.1	G47.8	E16.1	G43.809	C54.9	G05.3, B49
Z90.79, Z90.722	R20.2	K85.1	A07.1	M17.0	J91.8
K55.059	Z47.1	R73.01	C50.511	M94.0	Q78.0
D64.81	G82.22	Z86.018	B54	C53.0	H90.0
I07.1	S85.009A	C90.01	J16.8, B49	B96.21	Q66.89
K92.2	M21.861	E85.9	B65.9	R94.7	I69.359
K83.1	M21.939	D32.9	C46.9	Q18.8	S68.119A
R22.1	J44.9	D46.9	I05.9	C16.1	H53.001
M06.89	G93.49	Z86.14	I83.893	D09.9	J91.0, C80.1
R18.8	R47.01	C20	C50.412	C50.312	D07.2
H91.90	E78.49	S32.10XA	I45.6	R92.1	E11.641
K86.81	J01.90	H54.7	S12.9XXA	S10.96XA	S02.85XA
Q89.01	R09.81	Z85.00	C17.9	S42.402A	Z77.018
S42.209A	D69.49	N84.8	I44.0	G43.B0	N90.1
T50.905A	G24.4	N93.8	S22.49XA	K26.4	N77.1, L43.9
R22.9	R80.9	D17.20	T14.91XA	H53.50	M70.60
I48.0	G92.8	D21.9	C66.9	E06.9	Z86.12
M99.07	R35.81	L70.9	S22.39XA	A01.00	W89.8XXA
D69.59, D73.1	M79.602	G14	M34.1	Q51.3	J98.8
K43.9	K66.0	G91.9	N85.01	Q63.0	H57.9
T84.039A	M21.751	Y84.2, I89.0	Z94.9	F81.9	C7B.8
T84.50XA	M25.521	B45.9	Z12.31	H18.519	H35.342
Z96.649	R53.83, R53.81	C25.7	Q05.9	K57.91	H33.309
F10.10	S72.033A	C25.9	E05.00	R39.82	J03.90
F12.10	S72.141D	C37	K40.20	S32.050A	B34.2
F12.23	R06.09	E24.9	J47.9	D49.9	N60.22
T79.0XXA	B96.81, A04.8	R94.39	C7A.1	M84.469A	M19.012
S42.232A	L02.211	C18.6	C7B.03	F32.4	Z73.3
R06.6	M13.80	G56.00	E08.01	D31.60	Q14.1
B37.9	F48.9	C7A.091	B05.9	E25.0	D33.7
R10.812	Z89.429	E31.21	B26.9	C72.0	D18.02
M21.90	N18.31	G44.009	K35.80	N16	C81.00
S51.809A	M81.0	M81.8, E34.9	R39.9	C06.9	D43.4, D43.2
B97.21	R93.0	C79.51	M05.79	J33.9	I85.10, K74.60
G03.9	T78.2XXA	K50.90	Z95.3	K12.30	C92.01
H05.019	E53.8	K60.2	B95.62	N53.19	F99
H66.90	F51.01	R19.7, K59.00	D48.3	M65.9	G40.001
N89.8	M19.91	Z85.05	K11.9	M48.56XA	C80.1, C79.51
L89.303	M17.9	Z85.118	C17.1	Q85.00	F01.50
I67.9	R45.851	M06.9	M75.101	C84.00	Z90.6
R73.09	R45.3	E28.39	K29.30	I72.9	M75.111
R30.0	S72.92XA	H80.83	H54.61	N83.201	I75.89
I74.3	G62.89	H91.93	H04.129	C14.0	G40.411
R15.9	G72.89	J30.1	C16.8	N63.42	I16.1
N83.209	M79.671	N28.1	N44.00	D05.12	C34.92
I82.433	M79.672	D68.61	F45.8	T68.XXXA	O09.90
I67.89	J96.22	C53.9	L55.9	F31.60	M71.351
K31.84, K91.89	Q62.5	K36	B00.9	Z15.04, R97.8	C92.40
Z51.11	E07.9	D36.9	N43.3	G32.0	H35.63
Z98.890	Z79.811	N62	D37.6	B44.9	S61.102A
I82.412	Z96.653	D05.00	M65.879	C81.94	C83.75
K56.690	K59.03	C78.6	C57.9	D07.5	M87.180
L89.320	Z80.1	G25.81	I00	Z85.72	C64.1
R94.5	I80.9	C15.9	M84.471D	D34	C4A.9
N85.02	K85.90	D22.9	L27.0	J98.19	D31.20
R60.9	E23.0	I78.1	N84.1	I25.119	D33.9
I82.409	S52.531D	L82.1	K08.109	M87.859	E21.4
I83.93	S52.501A	C22.0	N81.10	E88.01	M23.302
K57.30	K13.79	C83.10	C44.519	K85.20	Z85.01
N82.3	M53.2X4	N60.09	I44.1	M67.431	C79.49
Z43.3	Y95, J18.9	T14.90XA, B99.9	C77.8	K12.39	C34.2
J94.2	K74.00	V29.9XXA	G51.8	E08.9	D15.1
G62.2	T78.40XA	D37.2	C44.320	O01.9	N52.8
Z96.643	I82.403	D89.9	D58.9	C79.11	Z90.10
R42	M97.01XA	D25.9	B44.0	D16.21	I42.1
Z89.629	E61.2	N30.40	C16.6	D10.30	C69.20
R00.8	K25.1	C90.00	E72.11, E72.12	H93.12	R09.3, R05.3
J30.2	K27.5	Z13.1	I83.91	B35.1	C7B.00
M19.90	M62.269	F42.9	M79.1	S52.044D	C69.30
J86.9	S01.01XA	F90.0	D17.9	D09.0	I69.959
E04.9	J15.8	N60.19	N60.02	G54.1	B99.9, O98.92
F05	K22.4	Z85.850	D07.0	D16.4	I82.612
I82.411	I25.84, I25.10	Z85.858	E21.0	I50.30	C31.0
I82.B11	K57.90	A49.01	N94.9	Z85.42	K08.89
